# Supplementary material for: Analysis of Food Safety Management Systems in the Beef Meat Processing and Distribution Chain in Uganda
Source: Foods. 2021 Sep 22;10(10):2244. doi: 10.3390/foods10102244 (PMC8534317; doi:10.3390/foods10102244)
Supplement: Supplementary file 1 [file foods-10-02244-s001.zip]

Archive with 1 entries (1 files):
- foods-1333395-supplementary.pdf
